# Supplementary material for: Coated Mg Alloy Implants: A Spontaneous Wettability Transition Process with Excellent Antibacterial and Osteogenic Functions
Source: Materials (Basel). 2025 Apr 23;18(9):1908. doi: 10.3390/ma18091908 (PMC12072351; doi:10.3390/ma18091908)
Supplement: Supplementary file 1 [file materials-18-01908-s001.zip]

Archive with 1 entries (1 files):
- materials-3581876-supplementary.pdf
